# Supplementary material for: A Simultaneous Multiparametric 18F-FDG PET/MRI Radiomics Model for the Diagnosis of Triple Negative Breast Cancer
Source: Cancers (Basel). 2022 Aug 16;14(16):3944. doi: 10.3390/cancers14163944 (PMC9406327; doi:10.3390/cancers14163944)
Supplement: Supplementary file 1 [file cancers-14-03944-s001.zip]

Archive with 1 entries (1 files):
- cancers-1822644-supplementary.pdf
